# Supplementary material for: Evaluating the Performance of Integrated Management of Acute Malnutrition Programs in Somalia: A Systematic Review and Meta-Analysis
Source: Int J Environ Res Public Health. 2025 Mar 5;22(3):378. doi: 10.3390/ijerph22030378 (PMC11942193; doi:10.3390/ijerph22030378)
Supplement: Supplementary file 1 [file ijerph-22-00378-s001.zip]

Archive with 4 entries (4 files):
- Figure S1A Bias analysis 1.pdf
- Figure S1B Bias analysis 2.pdf
- Table S1_Quality score.xlsx
- Table S2 Dataset Avaliable.dta
