# Supplementary material for: Evaluating the Performance of Integrated Management of Acute Malnutrition Programs in Somalia: A Systematic Review and Meta-Analysis
Source: Int J Environ Res Public Health. 2025 Mar 5;22(3):378. doi: 10.3390/ijerph22030378 (PMC11942193; doi:10.3390/ijerph22030378)
Supplement: Supplementary file 1 [file ijerph-22-00378-s001.zip › Table S1_Quality score.xlsx]

## Sheet: quality scores
	2018		2019		2020		2021		2022		2023		2024		Comment
Item	Assessor 1	Assessor 2	Assessor 1	Assessor 2	Assessor 1	Assessor 2	Assessor 1	Assessor 2	Assessor 1	Assessor 2	Assessor 1	Assessor 2	Assessor 1	Assessor 2
1. Are key M&E and data-management staff identified with clearly assigned responsibilities?	2	2	2	2	2	2	2	2	2	2	2	2	2	2	UNICEF has dedicated M&E and data management staff
2. Have the majority of key M&E and data-management staff received the required training?	2	2	2	2	2	2	2	2	1	1	2	2	1	1	Trainings were conducted in 2018, 2019 and some refresher trainings conducted from 2021
3. Has the program/project clearly documented (in writing) what is reported to who, and how and when reporting is required?	2	2	2	2	2	2	2	2	2	2	2	2	2	2	Nutrition data is captured through onlinesystem with clearly delinated roles and responsibility
4. Are there operational indicator definitions meeting relevant standards that are systematically followed by all service points?	2	2	2	2	2	2	2	2	2	1	2	2	2	2	As standard indicator definitions by UNICEF globally and SPHERE guidelines
5. Are there standard data collection and reporting forms that are systematically used?	2	2	2	1	2	1	2	2	2	2	2	2	2	2	They exist and are provided for all implementing partners
6. Are data recorded with sufficient precision/detail to measure relevant indicators?	2	2	2	2	2	2	2	2	2	1	2	2	2	2	The available data is able to provide for computation of all the relevant indicators
7. Are data maintained in accordance with international or national confidentiality guidelines?	2	2	2	2	2	2	2	2	2	2	2	2	2	1	Archived in a pass-word protected online system
8. Are source documents kept and made available in accordance with a written policy?	1	2	1	2	2	2	2	2	1	1	1	1	1	1	Partially yes and available on request
9. Does clear documentation of collection, aggregation, and manipulation steps exist?	2	2	2	2	2	2	2	2	2	2	2	2	2	2	Yes, provided as part of online system protocol
10. Are data quality challenges identified and are mechanisms in place for addressing them?	1	2	2	2	2	2	2	2	1	1	1	2	1	0	Partially yes, some follow ups with partners but not systematic
11. Are there clearly defined and followed procedures to identify and reconcile discrepancies in reports?	1	0	1	1	1	1	1	1	2	2	2	2	2	2	Yes
12. Are there clearly defined and followed procedures to periodically verify source data?	0	0	0	1	1	2	0	1	2	1	2	2	2	2	Partially yes, some follow ups with partners but not systematic
13. Does the data collection and reporting system of the program/ project link to the National Reporting System?	0	0	0	0	0	0	0	0	0	0	0	0	0	0	No direct link between existing UNICEF-supported systems and the national reporting system.
Quality scores (/26)	19	20	20	21	22	22	21	22	21	18	22	23	21	19
Percent agreement	0.9423		0.9423		0.9615		0.9808		0.9423		0.9808		0.9615
Cohen KappaKappa statistics	0.8186		0.7578		0.7903		0.9161		0.7234		0.8908		0.8415
